# Supplementary material for: Macrophage RAGE activation is proinflammatory in NASH
Source: JCI Insight. 2024 Feb 8;9(3):e169138. doi: 10.1172/jci.insight.169138 (PMC10967390; doi:10.1172/jci.insight.169138)
Supplement: Supporting data values [file jciinsight-9-169138-s313.xlsx]

## Sheet: 1A
Chow	FFC
0.844401	64.4505
0.693035	56.9362
0.42958	45.4273
0.880259	15.37

## Sheet: 1B
MCS	MCS - Drug	MCD	MCD - Drug
1.2	0.76	6.64	3.07
0.84	1.21	7.36	1
0.76	2.66	12.3	1.52
1.21			1.52
2.66

## Sheet: 1D
Chow	FFC
1.31873	2.96056
0.05166	1.61075
1.41451	1.39558
	2.95114
	3.9076
	2.03755

## Sheet: 1E
Normal obese	NAFL
2.11743	3.02314

## Sheet: 1G
Control	NASH
0.1533	0.3285
0.0983	0.5135
0.1184	0.2392
	0.3101
	0.3549

## Sheet: 2C
Chow	FFC	Chow	FFC
Non Macs	Non Macs	Macs	Macs
1491.36	4849.1	3470.35	10394
959.224	2562.08	2555.07	9293.73
572.334	4889.05	1688.86	10732.4
3545.86	8131.69	6564.12	19572.9
	7948.02		15149

## Sheet: 2E
Chow	FFC
3494.4	5240.94
1155.21	4358.47
1027.74	5926.93
3768.09	10321.1
4462.72	9805.03
	4398.56

## Sheet: 2F
Chow	FFC
4.57638	12.4393
2.77787	7.22934
5.63108	3.76959
13.0826	369.402
0	196.639
	23.8857

## Sheet: 3C
		Inflammation				Steatosis
		0	1	2		0	1	2	3
Chow	Veh	100	0	0		71	29	0	0
Chow	TTP	100	0	0		75	25	0	0
FFC	Veh	18	36	46		0	9	64	27
FFC	TTP	20	60	20		0	10	60	30

## Sheet: 3D
Chow	Chow	FFC	FFC
Veh	TTP	Veh	TTP
87.3563	82.7586	464.368	82.7586
124.138	87.3563	229.885	206.897
96.5517	105.747	436.782	257.471
91.954	101.149	390.805	183.908
117.073	95.1219	648.276	170.115
117.073	109.756	365.854	270.732
65.8537	87.8049	219.512	278.049
	139.024	519.512	241.463
		607.317	387.805
		263.415

[truncated: 45 more sheets: 3E, 3F, 4A, 4B, 4C, 4D, 4F, 4G, 6C, 8C, 9A, 9B, 9C, 9D, 9E, 10C, 10D, 10E, 11B, 11C …]
